# Supplementary material for: Structure-Based Identification of Novel Histone Deacetylase 4 (HDAC4) Inhibitors
Source: Pharmaceuticals (Basel). 2024 Jul 2;17(7):867. doi: 10.3390/ph17070867 (PMC11279411; doi:10.3390/ph17070867)
Supplement: Supplementary file 1 [file pharmaceuticals-17-00867-s001.zip]

Archive with 1 entries (1 files):
- pharmaceuticals-3040149-supplementary.pdf
